# Supplementary material for: Untargeted Screening Based on UHPLC-HRMS of Total Folates Produced by Lactic Acid Bacteria in Fermented Milk and During Yogurt Shelf Life
Source: Foods. 2025 Mar 24;14(7):1112. doi: 10.3390/foods14071112 (PMC11989110; doi:10.3390/foods14071112)
Supplement: Supplementary file 1 [file foods-14-01112-s001.zip › Table S1.xlsx]

## Sheet: a) Matrix Effect-Recovery
Sample	Folic acid (Area)	5-MTHF (Area)
Folate MIX (250ppb)_rep1	38000000	10000000
Folate MIX (250ppb)_rep2	37000000	10000000
mean AREA	37500000	10000000
Milk-Post spiked 250ppb_rep1	33000000	10000000
Milk-Post spiked 250ppb_rep2	35000000	10500000
mean AREA	34000000	10250000
Milk-Pre spiked 250ppb_rep1	10000000	3600000
Milk-Pre spiked 250ppb_rep2	11000000	3500000
mean AREA	10500000	3550000
mean (ppb)	210	266.25
Compounds	Recovery in Milk
Folic acid	0.84
5-Methyl-THF	1.064
Compounds	Milk (matrix effect)*
Folic acid	0.906667
5-Methyl-THF	1.025
*values greater than 100% indicate ionization enhancement; values less than 100% indicate ionization suppression

## Sheet: b) Raw Annotations UHPLC-HRMS
Metabolite name	Average Mz	Adduct type	Total score	MS1 isotopic spectrum	ST07-rep1	ST07-rep2	ST679-rep1	ST679-rep2	UC8085-rep1	UC8085-rep2	UC-8089-rep1	UC-8089-rep2	ST292-rep1	ST292-rep2	ST366-rep1	ST366-rep2	ST407-rep1	ST407-rep2	ST503-rep1	ST503-rep2	ST581-rep1	ST581-rep2	ST609-rep1	ST609-rep2	ST658-rep1	ST658-rep2
10-Formyl-THF	474.23	[M+H]+	100	474.22833:231173 475.23168:40822 476.23504:0	595995	622055	541051	507661	128137	101015	146882	149425	703982	686365	93762	81115	98669	95467	46190	112753	98069	165164	397340	382584	457193	432840
5,10-Methenyl-THF	456.12	[M+H]+	95.8	456.12103:82601 457.12438:16893 458.12774:0	874827	814988	92328	183333	109966	83197	98733	73445	252396	568956	815845	838687	256797	444326	1084917	936289	392902	134755	111873	162593	795283	928886
5,10-Methylene-THF	458.28	[M+H]+	99.7	458.28192:35085 459.28527:0 460.28863:0	0	0	13777	13161	0	0	0	0	0	0	0	0	0	0	0	0	0	0	0	0	0	0
5-Methyl-THF	460.21	[M+H]+	100	460.1987:19926 461.20205:562350 462.20541:60114	99071	162940	60313	124097	55462	116621	74509	121080	68713	64519	76122	166922	99496	100157	62364	69979	25013	45144	10579	18039	57929	61888
Dihydrofolate	444.21	[M+H]+	98.5	444.21213:775197 445.21548:296302 446.21884:137204	335549	361948	14792	20106	3767683	3072332	594656	550596	75428	158619	192296	70920	93236	74394	31905	61035	65229	66001	101457	90435	89952	87221
Folate	442.21	[M+H]+	98.5	442.21219:35426 443.21554:471516 444.2189:69948	94265	98289	140370	142138	50424	54478	567064	529934	149144	139381	118792	99459	94376	102982	92187	149963	85844	85558	38195	26413	1380278	1356319
Tetrahydrofolate	446.23	[M+H]+	99.8	446.22601:1731502 447.22936:284191 448.23272:96267	27380	27120	12653	15088	32521	27148	204.105	204.105	3003	3050	13170	7536	2041	2041	11403	13043	10321	7603	2124	3684	659360	674683
Metabolite name	Average Mz	Adduct type	Total score	MS1 isotopic spectrum	YCB1-T0_rep1	YCB1-T0_rep2	YCB1-T7_rep1	YCB1-T7_rep2	YCB1-T14_rep1	YCB1-T14_rep2	YCB2-T0_rep1	YCB2-T0_rep2	YCB2-T7_rep1	YCB2-T7_rep2	YCB2-T14_rep1	YCB2-T14_rep2	YCB3-T0_rep1	YCB3-T0_rep2	YCB3-T7_rep1	YCB3-T7_rep2	YCB3-T14_rep1	YCB3-T14_rep2	YCOM-T0_rep1	YCOM-T0_rep2	YCOM-T7_rep1	YCOM-T7_rep2	YCOM-T14_rep1	YCOM-T14_rep2
10-Formyl-THF	474.23	[M+H]+	99.7	474.23584:170107 475.23919:0 476.24255:14397	22883	32303	546246	924856	355266	1192718	17577	39523	815817	752472	978745	713462	69035	62558	578644	684245	335479	945532	20891	6653	10296	4344	66778	49197
5,10-Methylene-THF	458.27	[M+H]+	99.3	458.27145:67281 459.2748:45278 460.27816:8524	269802	302628	194272	330367	704981	276374	261460	248333	474348	549228	359369	405056	351449	267933	268672	461008	178028	192375	11644	17762	5795	16687	6471	8378
5-Methyl-THF	460.2	[M+H]+	99.8	460.20483:123220 461.20818:19132 462.21154:20037	0	0	23690	5842	9004	78325	2512	2512	5722	11478	11429	74029	0	0	10062	15697	38581	52369	0	0	0	0	0	0
Dihydrofolate	444.2	[M+H]+	99.7	444.20065:57262 445.204:0 446.20736:43589	58886	48885	59024	78078	45689	26675	29226	89450	51397	64524	60038	46223	66077	67609	90127	67441	96242	94769	46343	13969	57355	104233	99206	77394
Folate	442.19	[M+H]+	99.3	442.19135:749780 443.1947:1238132 444.19806:336200	8419	17865	20719	609.701	147283	18938	21091	26617	64489	41755	117823	58295	6097	8421	35245	57661	39283	47940	577561	194896	356631	149459	186260	166891
Tetrahydrofolate	446.22	[M+H]+	99.2	446.22119:421732 447.22454:86053 448.2279:26818	224354	123612	2506733	2500530	3187828	2891538	247572	89130	2686649	2626886	2858852	2941788	183336	252897	2818847	2895650	3337028	3347280	475885	482332	702954	678355	976024	1045947
Calibration plot 5-Methyl-THF (25-500 ppb)
